# Supplementary material for: Identification of QTLs for Stripe Rust Resistance in a Recombinant Inbred Line Population
Source: Int J Mol Sci. 2019 Jul 11;20(14):3410. doi: 10.3390/ijms20143410 (PMC6678735; doi:10.3390/ijms20143410)
Supplement: Supplementary file 1 [file ijms-20-03410-s001.zip]

Archive with 1 entries (1 files):
- ijms-512100-supplementary.xlsx
