# Supplementary material for: Identification of QTLs for Stripe Rust Resistance in a Recombinant Inbred Line Population
Source: Int J Mol Sci. 2019 Jul 11;20(14):3410. doi: 10.3390/ijms20143410 (PMC6678735; doi:10.3390/ijms20143410)
Supplement: Supplementary file 1 [file ijms-20-03410-s001.zip › ijms-512100-supplementary.xlsx]

## Sheet: sheet1
Table S1. The sequences of the SLAF markers
The DNA sequences of the SLAF markers mapped closely to the QTLs
SLAF Marker	Chromosome	DNA sequences
Marker90140	1B	ATGTAAAAATATAGTGATATACAACATGTACTTACATCAGCATTGGAGCAC[A]AGAGAATCCCCGCCAGATATTTTCCTCGAATACGATCCCAATGGAGGAAG
Marker90133	1B	CAGTGATGTAACAGCAAAGGAGTATGGACCATAGCTACGGAATCTGACCTAAGAATAGTTGCTCTTCTTCTTTAAA[G]CGTGGAGTTTGGGTTCGCTGTGGTG
Marker90185	1B	TATCGTGAGGTCGAGCGGTAGTACCGCTCTATGCGGGCTGTGAGCATAACG[A]GTTGGATTTTTCCCCACCTATAAAAGGGGGTCTTCTTCCCAATGAACCTT
Marker90232	1B	TACATGTTCCAAAAAGCTTGGCCTACAGGGCAAGGAGGAAAGCAGTTGATG[T]TTGTGCAAGGGGATCACAAGACACAATACTACAGGTTAAGAGACTATCTG
Marker90348	1B	TCTCAGAAAAGTCCCATGCATTGGTCACCACATCTCGCCAAGGATAACAAT[G]CTCACGATAAAGGTGGTAAAGTGATATTTCAAATAGCGACCATTGCTTGT
Marker90344	1B	GAGAAGCGACCAACCAAGAAACAAAAACAGTAATAAGCGTGCATTAAACAT[C]AATTAACACTAAATAATGCACCACAAGTAGGATATAACTTCATTGCATAA
Marker90343	1B	AGCAAATTGATTGAGAAGCGACCAACCAAGAAACAAAAACAGTAATAAGCG[A]TGCATTAAACATAATTAACACTAAATAATGCACCACAAGTAGGATATAAC
Marker90342	1B	GTGAATGCTAGCAAATTGATTGAGAAGCGACCAACCAAGAAACAAAAACAA[G]TAATAAGCGTGCATTAAACATAATTAACACTAAATAATGCACCACAAGTA
Marker90349	1B	ACCAGGGTAATGAATCTGTGTTACTTACGATAATAAAAAAAAGTTAGAAAC[T]GCGTTACTATCTGTCACCCACCAAAAATATCCCGAATAAGTATGAAATTT
Marker90327	1B	ATGAGAACAGCACCAATACCAACATCACAGGCATCAGTTTCAACCACAAAC[T]TGTTTGGAAAAATCAGGTAAGGCTAGCACAGGGGCATTAACAAGAGCTTC
Marker90607	1B	CACCATCATGGCAATGAAAATTACTCAAGGATATTGCTGCTAATCCACCAC[G]TATGTGCAGCAAATACATAAAGATGAAAAAGAACGAAGAAAAAAGAGAGG
Marker90692	1B	AGAAGCAACATATCATAAGCATAAATAACAAAGTTCATCG[A]TACCCAAAATGCCCTAACTAGAGTGATCTTCACTAGTCGAGGAGGAGGACGGTTTAATTAC
Marker90695	1B	TTCGATGATCCTCGATATCTCCTAAGTCCTTTGCCCATTGCAGAATATGGG[A]CATCGCCGGATTTAGGTGACATGCAATGGTTCTGGTGATCCCGTCTGTAC
Marker90693	1B	CAAAGTTCATCGTACCCAAAATGCCCTAACTAGAGTGATCTTCACTAGTCA[G]AGGAGGAGGACGGTTTAATTACATCACAAATAAATTTTCGCCGTGCATAA
Marker90697	1B	TGAGCTTTTCAGAGATTTATCCTTTGGCACAAGACGATTCCCTCCCCTCGG[A]TGTGTTTTTCAAGATGGTACAACTCTTTCGTTTTTATGTTGGTGGACTAG
Marker90614	1B	TTGTTAAAAGACTAATGTGATGATACACTTGTATGTGTAGGGATGTATTTT[C]TCTTTTTGCGGGAAATATGTGTACTGATGTAAACTTGCACCTAACCCATG
Marker90613	1B	ATCTATACAATTATTTACACATATCTCTTAGAGGTTAAGATTTTTTTAATCGAAGTTAT[C]TTGTGTGAGTTATTTGTTGTTAAAAGACTAATGTGATGATAC
Marker90562	1B	CGAAAACGATACCTTTGTTCCGAAGGAAATCCTTTAGAGGAGCGCACTCCGTCCTAG[A]CCTTGCACAGGTGATAGACAAGAACATGCTTGCGCATCGCCAGT
Marker90467	1B	CGGCCGTGTAATTTGGCACCTTTCGAGGTCCCTTGAAGTCCTTGGGCAGGT[C]GCACATTGCGCAAAGCCGGTACCAAACAAGGAACAACACCGGTTCTAGTG
Marker90451	1B	TTTCAAGACTTATGAAGTGAAACATGAGTTTGATGCCAAGACTGTTTGGAT[C]TGATAGAAAGAAGTTTTATGCTAGGTGCAAAGGATTTGATGGTAGTGTCA
Marker90533	1B	CATACCGTGTGTGCTAGCATATTTTGTCATGCAAGAAATTGAAATGATTTG[T]CCTACTAATGGGAGACGAAACTGACCACTTAATAGGATTTTTAGTGGTGT
Marker70408	2A	GCCAGGGATAGCCTGGCGGATACCCGTAAGTGTAGCAGGGGTCATACTGCA[G]ACGAAGAATAGTTAGGATCATACTGTGATGATGAAGAGGACTCTGACTGC
Marker70555	2A	CTGGAAATACATCCAGAAAGTCATGGACTAGAGGGATATCTTCAAGGTCTA[G]GAAGAGGGCTGTAATTAAGAGAATAGAGCTGAAAATTTGCAACTCTAGTG
Marker70770	2A	AAGGGGAGCGAGTATATTTTGTTTCCTTTCTCCTAAGAGGCGTTGGATTTT[C]CAATCCATCCTTTCCTCCAAGGTCACCTAGAGTACTATGGCCTTCAACTC
Marker70859	2A	AGGGTACACGTGATGTGTTCGTGTGTCAACATGCCCATGCTTTCTTTTCAG[A]GAAAAAGAGCGCTCGTCAGACTATACCCGGAGAGGCTACTAATTGCGCCT
Marker71065	2A	AGCCAGGTTCAGGGGCTACTGAGGGAGTCCTGGACTAAGGGGTCCTCGGGC[A]GTCCGGCCTATTATCTATGGGCCAGACTGATGGGCTGTGAAGACATGAAG
Marker71420	2A	TAAGTCCGGCGAGTGCTCTTCCTAAAATATGAGGGAGGAGAAAACCATCAT[C]AGTTCGGTATGCTTGCCGCAGGGCGTATCAAAGGCAGTACCTTTTTGATG
Marker71488	2A	ATCCCATGTAATATATAATAAAAGAGGAAGAACATAGTTGGCTTACACCCA[G]CCACGTCACATCAAAGTACATAAATAACATCCATCATACAAACACTCATG
Marker71504	2A	CGGCTATATCTCCCATGTGTCGGAGCACGACTTAGAGGCATAACCGCATTG[T]TAGGCATGTCGCAAGAGGGGTAATCTTTACACATCCCATGTACTGAATAA
Marker71543	2A	AGTGCAGCAAGATAGCCCAATCCTTTTGAGGCAAATGACAGGCCAAAACAA[G]TCTCTTATAATAAGCAAAGCGTTCTTGAGGGTACACGGGAATTTCATCTA
Marker71619	2A	TCAACACTACTTGTCACCCACAAGTACCAATCTATAGTTCCGGTAACAAGC[A]TTGAACACAAGAGATGAACTAGGGTTTGAGAGGAGATGGTGTTGTTGAAG
Marker72016	2A	CACAAAAAGCAAATCCTCAGCTCCGCGAGCTCATGGACAGAAAAAAGTCCA[G]GAGGACATGGTCGCTGGCAGTCTGCGGTAGCAGGAAAAGAAAATCGAACA
Marker71879	2A	GGCTGCTGCGACCAAACATCACTCCGGCGAACGACGACACAACACTACCGG[C]CTGGGAGGAGCTGCTGCGACCAAACGTCACTCCGGCGAACGACGGCACTA
Marker71914	2A	ATGCTCACCTAGATTCACTTGGCTTGTTTTGGTGTGAATGAGATTTTCTAC[T]CGATTTCTCAAATGAAAATTGTGCACTGGTTTAAACATTCAAATCTTGTT
Marker71915	2A	TATCAGGGTCCTTTACTCTTGGGGGCCGGGGCAGTCACCTCTTTTGCTCGG[A]CCTATGGGCCAGCCTGGTGGCTCAAGTGAGATGACAAGTAACCACGCTCG
Marker72080	2A	NNNNNNNNNNNNTTCAATGTAAATTATAACAAGATGTACCTTTCCATTAGC[T]TTTATTTATTGAGAACTATGTATATTTCATATTCATCTCAATATAGTTCT
Marker72159	2A	GACTAAGAGCCGGGGCTTGATACCTTTCAAGATCTCTTGATTAGCTCTTTCTGCT[C]TGACCATTGGATTGAGGATGAGCCACAGTCGAAACATCAAGCCGGA
Marker72173	2A	ATGAAGTGGCAAGGCGCACACATTTCTGCTGTGGATACAGCAATTTCTTGC[A]TCTTATACCGTTATCTGTGTTCATGCTAGTATCTATGTGAAAATGCAATC
Marker72175	2A	CACGCTCAAACTCTGAGTACTCATACTGCCGAGCCATCAATCCTCCGTCGT[C]CATAGGCGCCGGTATTGAGATACTATAGAGGGTCATCATCCTCGTTGATG
Marker72236	2A	AACCATGTATTTGCATCATCATAGGTTCTAACGGAGAAATCACCCATACCA[G]AAAGATGAAAGCTGAATTTGATGGTACGACAGAGGTAGATGTGGGCCTAA
Marker72258	2A	TATATTAGGAAGTATTAGACGTGTTATGTTAGGTCTACATGGTGATTAGCG[T]TGGCCGTGTAATTAGGTAAGATACAATACTTCAGAGTTCTAGTATTAGAT
Marker72340	2A	GAGGAACTTAATTTTGCTCAAGTGTTGATTGTGGTCAAGAAAAGAAGAGAT[C]TACAAGTTGCAGGTGGAGTCATATGGAGTCTTTGGAGTAGCAGTGGTACT
Marker72342	2A	TCTCCACAACTTGAAGGCAAGCATTCTGAACCCTGGCATAATGTTTTGTGG[T]GTTGTTCAATACGGTTATAACACCACCTCGACATGAAGCGTTGTTTTTTT
Marker72343	2A	TAATTCTTGAGCTAACCATGCAGGAAATACTTAAGCCTCCTGAGTCGGCCG[A]TAGATCGAGTCTTGTTCCGGTAACCCCCATACTTGTTTCGTGCTGCCACT
Marker72434	2A	TACCATGATGAACCTACGAACTATGAGGAAGCGATGATGAGCCCAGATTTC[T]GTGAAATGGCTTGAGGCCAGTAAATCTGAGATGGGATCCATGTATGAGAA
Marker66009	7B	AAATGGACACTATGGATTGTGGCTTTCCTTTCTTCAGCCATGACTTGCAAA[C]TAAAAGATGATCCTTGCAGCTCTGAGCAGCTTACAAACACTAATAAGCGC
Marker65927	7B	CGGGGATGTCCCTCGTACTCCTGATCCAGTTGAGGCCGAGGGAGAGTTTCA[G]TCAGCACGATGGCGTAGTCACGGTGATGATGAAGTTACTGGCGCAGGGCT
Marker66016	7B	ACAGGTAGATGCAATAAGCTCTAAAAACTAGATTGTTTTTGTTCATATGAC[A]ACGAAGGCAATGGCAATTCTTTTGAGGGTGTTGATCATTCTTGCCTTTCC
Marker66151	7B	TGGTACAAACAATACTGATCACACCATGATACGAACTTCTAGCAGTAATTA[C]AAACATTATTATACCACCATATTACTTCTCCGCAACAACATATAAACATA
Marker66171	7B	AAATAAATACTTGGGCCTCGCTGCTATCGTAGGCCTAGATAGAAGTGACAG[C]TTTCACCCACCTTATGGAAAGGATTGTGAATAGACTGAAGGGGTGGAAGG
Marker66260	7B	CGGTGTCATGAGGAGCAGCGCCCGTAGTCATGCCCTAGGGATGTACCCATA[G]TTGTTGAACCTCGTTAACAAATTTCGTGTCGTGCCTTATGTGATTGGCTG
Marker66220	7B	AGGACAGAGTCGCCGTCAATGCTTCTGGTGCGCTCCAGTCGCCTACATGTT[C]AGGAGTTTTGTGACTCCTGAAGATACATCTATGCACCAAAGCAGCAGTTC
Marker66248	7B	CGACGCCTTCGATGGTGCCATTTGGAAAAGCGCAGTCCTGACCTCCTTGGG[C]ACTGAAATCTTTTTCAAGAGTTTCATTCATGGCATCAGTCACACAAGGAG
Marker66238	7B	GTCCGTATGTACTTCGTATTGAAATCTCTAAAAGGACATATATTTATTAAC[T]GGGGGGAGTAAATGTCAGTCTCGAATCCCCTCAAAACTTGCGGAGAAGCC
Marker66227	7B	TTCCGACATCCGCCAGTTCCACCGGATCACGGTCATCAACGTGATTTTTCA[G]GATTCTGGCGAAGGGGTACACCAATAGGGTGACCCTACTAGCTGACCACA
Marker66294	7B	GCCAGAACAAGGGCAGTGGTCAGACTGGTCTTCAGATTGTTAAAAGCTTCC[T]GTTTGCTCTTCAGTCCAATGGAATGCTTCTTTCTTGAGCATGTCATGGAG
Marker66313	7B	TTACTATGTTTTTTAGAATCCTACAATCCAAGCTATCCCTAA[C]AACGCAAGACTTGTACAGTATGGATATTTGAATGTTTGACTGGGATTTTGTAGGAAATT
Marker66386	7B	GGCGCGCTAAGCCATTATGCATTGA[G]ATTCCGATGACCGTCGCGCTACCTTCCCCCTATAAGTACTGTTTCTCGGCCTTCTCCGGTGCCACCGTGACCCAAC
Marker66356	7B	CCATGTACTCCCTCCTTTCCGGTTTATTGGGCTCAACTCAAAAATCTCACT[C]AACCAAGATAGATGGTGGGTGCTGGAATAATTTTTGTAGTTTACAAAAGC
Marker66357	7B	CTCCCTCCTTTCCGGTTTATTGGGCTCAACTCAAAAATCTCACTAACCAAG[A]ATAGATGGTGGGTGCTGGAATAATTTTTGTAGTTTACAAAAGCACTCAAT
Marker66358	7B	TCCTTTCCGGTTTATTGGGCTCAACTCAAAAATCTCACTAACCAAGATAGA[G]TGGTGGGTGCTGGAATAATTTTTGTAGTTTACAAAAGCACTCAATTAGTG
Marker66359	7B	CCGGTTTATTGGGCTCAACTCAAAAATCTCACTAACCAAGATAGATGGTGG[A]GTGCTGGAATAATTTTTGTAGTTTACAAAAGCACTCAATTAGTGCACTCG
Marker66360	7B	CCTGGAAGGAGACGGCCAGGGCGCGCGGCGACTATGGGCTACCCTAGGTCA[G]ACCTGATCGCCCTTAGGGCCTCATGGATTGCTGCCCTACAACTAGAAGAA
Marker66361	7B	CAGGGCGCGCGGCGACTATGGGCTACCCTAGGTCAACCTGATCGCCCTTAG[A]GGCCTCATGGATTGCTGCCCTACAACTAGAAGAACGAGGAAGAAAAAGTA
Marker66362	7B	CCTTAGGGCCTCATGGATTGCTGCCCTACAACTAGAAGAACGAGGAAGAAG[A]AAGTACAAGGGAGAAGGAAAAGGTAAAGATAAAAAAAAGTGGCTCATTGA
Marker66278	7B	TGTAGTGTGCATGATTTGTAGTAAAATGCAATGAAAGTTGGTGATAACTCG[A]AGAAACACCAACAGGTAGTACATGTATTTTTTCTGGTGTGAGAACAAGTC
Marker66527	7B	ATGTGTCTAAACGGTGACAATGCAAAGAATATTGTACTTACCTTGAAAAGG[T]TAAGATCAGGGGAAGGATGGACAGATGAACATGACTTCTTCCATCTAATT
Note: The sequences are from CH55, with the nucleotide in [] representing the SNP of CH42.
